# Supplementary material for: Current Evidence for a New Surgical Technique for Scleral Fixation: The Implantation of a Carlevale Lens, a Systematic Review
Source: J Clin Med. 2024 Jun 3;13(11):3287. doi: 10.3390/jcm13113287 (PMC11172714; doi:10.3390/jcm13113287)
Supplement: Supplementary file 1 [file jcm-13-03287-s001.zip]

Archive with 1 entries (1 files):
- jcm-2981148-supplementary.pdf
